# Supplementary material for: Developmental Dyslexia: Insights from EEG-Based Findings and Molecular Signatures—A Pilot Study
Source: Brain Sci. 2024 Jan 28;14(2):139. doi: 10.3390/brainsci14020139 (PMC10887023; doi:10.3390/brainsci14020139)
Supplement: Supplementary file 1 [file brainsci-14-00139-s001.zip]

Archive with 1 entries (1 files):
- brainsci-2762619-supplementary.pdf
